# Supplementary material for: Holistic Photoprotection, Broad Spectrum (UVA-UVB), and Biological Effective Protection Factors (BEPFs) from Baccharis antioquensis Hydrolysates Polyphenols
Source: Plants (Basel). 2023 Feb 21;12(5):979. doi: 10.3390/plants12050979 (PMC10005766; doi:10.3390/plants12050979)
Supplement: Supplementary file 1 [file plants-12-00979-s001.zip]

Archive with 1 entries (1 files):
- plants-2207510-supplementary.pdf
